# Supplementary material for: A dual space MRI radiomic network signature for risk stratification and subtyping of mild cognitive impairment
Source: iScience. 2026 Jun 12;29(7):116394. doi: 10.1016/j.isci.2026.116394 (PMC13276304; doi:10.1016/j.isci.2026.116394)
Supplement: Data S1. Detailed statistical information for figure panels, related to Figures 5 [file mmc2.xlsx]

## Sheet: Table 1
Table 1. Demographic Characteristics of Study Participants
Datasets	Groups (N)	Age (years)	Sex (Female, %)	Education (years)	APOE ε4 (carrier, %)
ADNI	pMCI (n=274)	75 (71, 80)	0.4124	16 (14, 18)	0.4964
ADNI	sMCI (n=224)	72 (67, 77)	0.6116	16 (14, 18)	0.308
ADNI	p-value	0.012	0.014	0.883	0.001
NACC	pMCI (n=144)	74 (68, 79)	0.5417	16 (15, 18)	0.4003
NACC	sMCI (n=200)	72 (66, 77)	0.56	16 (14, 18)	0.335
NACC	p-value	0.027	0.27	0.783	0.007
Note: Age and education are presented as median (IQR). ADNI, Alzheimer's Disease Neuroimaging Initiative; NACC, National Alzheimer's Coordinating Center; pMCI, progressive mild cognitive impairment; sMCI, stable mild cognitive impairment.

## Sheet: Figure 2
Figure 2A/B
Figure	Cohort	Risk score cutoff	HR	df	Log-rank p	C-index
Figure 2A	ADNI	0.0256	9.171 (95% CI: 7.093-11.858)	1	1.61e-52	0.8
Figure 2B	NACC	0.0256	5.693 (95% CI: 4.106-7.895)	1	7.85e-20	0.76
Figure 2A/B. Participants were stratified into high- and low-risk groups using the median risk score derived from the ADNI training cohort. In ADNI, HR = 9.17, 95% CI 7.09–11.86, log-rank p = 1.61E-52. In NACC, HR = 5.69, 95% CI 4.11–7.89, log-rank p = 7.85E-20
Figure 2C
Cohort	Time	Comparison	AUC model 1	AUC model 2/3	ΔAUC	Log-rank p
NACC	365	Model 1 vs Model 2	0.78 (0.70-0.85)	0.73 (0.65-0.80)	0.05	0.0013
NACC	365	Model 1 vs Model 3	0.78 (0.70-0.85)	0.7 (0.61-0.77)	0.08	1.4e-06
NACC	730	Model 1 vs Model 2	0.8 (0.76-0.86)	0.76 (0.71-0.82)	0.04	3.2e-05
NACC	730	Model 1 vs Model 3	0.8 (0.76-0.86)	0.73 (0.68-0.80)	0.07	2.2e-09
NACC	1095	Model 1 vs Model 2	0.82 (0.77-0.87)	0.79 (0.74-0.83)	0.03	0.0082
NACC	1095	Model 1 vs Model 3	0.82 (0.77-0.87)	0.77 (0.73-0.82)	0.05	2.7e-05
Fig. 2C, time-dependent ROC analysis: In the NACC cohort (N=344), Model 1 had higher AUCs than Model 2 and Model 3 at 365 days (Model 1 vs Model 2: ΔAUC=0.05, DeLong p=1.30E-03; Model 1 vs Model 3: ΔAUC=0.08, DeLong p=1.40E-06), 730 days (Model 1 vs Model 2: ΔAUC=0.04, DeLong p=3.20E-05; Model 1 vs Model 3: ΔAUC=0.07, DeLong p=2.20E-09), and 1,095 days (Model 1 vs Model 2: ΔAUC=0.03, DeLong p=8.2…
Figure 2D. Decision curve analysis was descriptive; no inferential p values were calculated.

## Sheet: Figure 3
Figure 3. Clustering selection metrics for k=3–6 and subtype-defining features are provided in Tables S5 and S6.

## Sheet: Figure 4
Figure4A
Cohort	Analysis	Comparison	p value
ADNI	Overall log-rank test	Five subtypes	3.48661e-33
	Pairwise log-rank test	FPS vs AOS	5.78609e-05
	Pairwise log-rank test	FPS vs PTS	0.643
	Pairwise log-rank test	FPS vs VTS	4.48714e-15
	Pairwise log-rank test	FPS vs OLS	5.41423e-21
	Pairwise log-rank test	AOS vs PTS	9.19274e-06
	Pairwise log-rank test	AOS vs VTS	0.000944049
	Pairwise log-rank test	AOS vs OLS	1.22784e-08
	Pairwise log-rank test	PTS vs VTS	2.68612e-17
	Pairwise log-rank test	PTS vs OLS	1.90214e-21
	Pairwise log-rank test	VTS vs OLS	0.00167401
Figure4B
Cohort	Analysis	Comparison	p value
NACC	Overall log-rank test	Five subtypes	5.63733e-13
	Pairwise log-rank test	FPS vs AOS	0.036
	Pairwise log-rank test	FPS vs PTS	0.538257
	Pairwise log-rank test	FPS vs VTS	8.11444e-07
	Pairwise log-rank test	FPS vs OLS	5.44927e-11
	Pairwise log-rank test	AOS vs PTS	0.09
	Pairwise log-rank test	AOS vs VTS	0.0454303
	Pairwise log-rank test	AOS vs OLS	0.000203709
	Pairwise log-rank test	PTS vs VTS	1.73261e-06
	Pairwise log-rank test	PTS vs OLS	4.7925e-10
	Pairwise log-rank test	VTS vs OLS	0.0423163

## Sheet: Figure 5A
Figure 5. (A) Demographic and genetic characteristics in the ADNI cohort.
Age
Comparison	Analysis	p value
Five subtypes	Kruskal-Wallis H test	3.2e-13
FPS vs AOS	Dunn’s post-hoc pairwise test	0.000200883
FPS vs PTS	Dunn’s post-hoc pairwise test	0.343433
FPS vs VTS	Dunn’s post-hoc pairwise test	0.00443756
FPS vs OLS	Dunn’s post-hoc pairwise test	4.26845e-12
AOS vs PTS	Dunn’s post-hoc pairwise test	0.00257828
AOS vs VTS	Dunn’s post-hoc pairwise test	0.193409
AOS vs OLS	Dunn’s post-hoc pairwise test	0.00128565
PTS vs VTS	Dunn’s post-hoc pairwise test	0.0445027
PTS vs OLS	Dunn’s post-hoc pairwise test	1.13247e-10
VTS vs OLS	Dunn’s post-hoc pairwise test	9.0987e-07
Sex
Comparison	Analysis	p value
Five subtypes	Chi-squared test	0.0072
FPS vs AOS	Pairwise chi-squared test	0.0293714
FPS vs PTS	Pairwise chi-squared test	0.0522504
FPS vs VTS	Pairwise chi-squared test	0.000131358
FPS vs OLS	Pairwise chi-squared test	0.10561
AOS vs PTS	Pairwise chi-squared test	0.820888
AOS vs VTS	Pairwise chi-squared test	0.192207
AOS vs OLS	Pairwise chi-squared test	0.651613
PTS vs VTS	Pairwise chi-squared test	0.0678165
PTS vs OLS	Pairwise chi-squared test	0.907789
VTS vs OLS	Pairwise chi-squared test	0.0458114
Education
Comparison	Analysis	p value
Five subtypes	Kruskal-Wallis H test	0.008
FPS vs AOS	Dunn’s post-hoc pairwise test	0.0214
FPS vs PTS	Dunn’s post-hoc pairwise test	0.403
FPS vs VTS	Dunn’s post-hoc pairwise test	0.9997
FPS vs OLS	Dunn’s post-hoc pairwise test	0.8034
AOS vs PTS	Dunn’s post-hoc pairwise test	0.587
AOS vs VTS	Dunn’s post-hoc pairwise test	0.0029
AOS vs OLS	Dunn’s post-hoc pairwise test	0.2713
PTS vs VTS	Dunn’s post-hoc pairwise test	0.1722
PTS vs OLS	Dunn’s post-hoc pairwise test	0.9719
VTS vs OLS	Dunn’s post-hoc pairwise test	0.5902
APOE
Comparison	Analysis	p value
Five subtypes	Chi-squared test	0.0035
FPS vs AOS	Pairwise chi-squared test	0.037407
FPS vs PTS	Pairwise chi-squared test	0.454535
FPS vs VTS	Pairwise chi-squared test	0.0255292
FPS vs OLS	Pairwise chi-squared test	0.0798443
AOS vs PTS	Pairwise chi-squared test	0.240404
AOS vs VTS	Pairwise chi-squared test	0.0107158
AOS vs OLS	Pairwise chi-squared test	0.0219787
PTS vs VTS	Pairwise chi-squared test	0.00587945
PTS vs OLS	Pairwise chi-squared test	0.0204007
VTS vs OLS	Pairwise chi-squared test	0.918683
Kruskal-Wallis H test across the five MCI subtypes, followed by Dunn’s post-hoc pairwise test with FDR correction. Chi-squared test across the five MCI subtypes; post-hoc pairwise comparisons were FDR-corrected where applicable.

## Sheet: Figure 5B
Figure 5. (B) Cognitive and CSF biomarker profiles in the ADNI cohort.
CDR
Comparison	Analysis	p value
Five subtypes	Kruskal-Wallis H test	0.011
FPS vs AOS	Dunn’s post-hoc pairwise test	0.992043
FPS vs PTS	Dunn’s post-hoc pairwise test	0.912855
FPS vs VTS	Dunn’s post-hoc pairwise test	0.0280979
FPS vs OLS	Dunn’s post-hoc pairwise test	0.0262912
AOS vs PTS	Dunn’s post-hoc pairwise test	0.902908
AOS vs VTS	Dunn’s post-hoc pairwise test	0.0259664
AOS vs OLS	Dunn’s post-hoc pairwise test	0.024648
PTS vs VTS	Dunn’s post-hoc pairwise test	0.0119127
PTS vs OLS	Dunn’s post-hoc pairwise test	0.0126415
VTS vs OLS	Dunn’s post-hoc pairwise test	0.803996
FAQ
Comparison	Analysis	p value
Five subtypes	Kruskal-Wallis H test	6.8e-09
FPS vs AOS	Dunn’s post-hoc pairwise test	0.0410529
FPS vs PTS	Dunn’s post-hoc pairwise test	0.859178
FPS vs VTS	Dunn’s post-hoc pairwise test	0.000384748
FPS vs OLS	Dunn’s post-hoc pairwise test	1.31e-07
AOS vs PTS	Dunn’s post-hoc pairwise test	0.0449333
AOS vs VTS	Dunn’s post-hoc pairwise test	0.19011
AOS vs OLS	Dunn’s post-hoc pairwise test	0.00110606
PTS vs VTS	Dunn’s post-hoc pairwise test	0.000252789
PTS vs OLS	Dunn’s post-hoc pairwise test	4.45e-08
VTS vs OLS	Dunn’s post-hoc pairwise test	0.0208799
MMSE
Comparison	Analysis	p value
Five subtypes	Kruskal-Wallis H test	2.8e-07
FPS vs AOS	Dunn’s post-hoc pairwise test	0.0682665
FPS vs PTS	Dunn’s post-hoc pairwise test	0.904362
FPS vs VTS	Dunn’s post-hoc pairwise test	8.97e-06
FPS vs OLS	Dunn’s post-hoc pairwise test	0.000100827
AOS vs PTS	Dunn’s post-hoc pairwise test	0.0674859
AOS vs VTS	Dunn’s post-hoc pairwise test	0.0136639
AOS vs OLS	Dunn’s post-hoc pairwise test	0.0377475
PTS vs VTS	Dunn’s post-hoc pairwise test	2.68e-06
PTS vs OLS	Dunn’s post-hoc pairwise test	5.27e-05
VTS vs OLS	Dunn’s post-hoc pairwise test	0.854532
Aβ42
Comparison	Analysis	p value
Five subtypes	Kruskal-Wallis H test	1.2e-18
FPS vs AOS	Dunn’s post-hoc pairwise test	0.00373279
FPS vs PTS	Dunn’s post-hoc pairwise test	0.0169999
FPS vs VTS	Dunn’s post-hoc pairwise test	2.06133e-15
FPS vs OLS	Dunn’s post-hoc pairwise test	6.15523e-17
AOS vs PTS	Dunn’s post-hoc pairwise test	0.499813
AOS vs VTS	Dunn’s post-hoc pairwise test	1.48335e-06
AOS vs OLS	Dunn’s post-hoc pairwise test	3.46203e-08
PTS vs VTS	Dunn’s post-hoc pairwise test	3.64666e-09
PTS vs OLS	Dunn’s post-hoc pairwise test	7.90653e-11
VTS vs OLS	Dunn’s post-hoc pairwise test	0.203402
t-tau
Comparison	Analysis	p value
Five subtypes	Kruskal-Wallis H test	8e-14
FPS vs AOS	Dunn’s post-hoc pairwise test	0.968497
FPS vs PTS	Dunn’s post-hoc pairwise test	0.549117
FPS vs VTS	Dunn’s post-hoc pairwise test	0.000360724
FPS vs OLS	Dunn’s post-hoc pairwise test	9.67e-09
AOS vs PTS	Dunn’s post-hoc pairwise test	0.570624
AOS vs VTS	Dunn’s post-hoc pairwise test	0.000233036
AOS vs OLS	Dunn’s post-hoc pairwise test	4.41e-09
PTS vs VTS	Dunn’s post-hoc pairwise test	4.92e-06
PTS vs OLS	Dunn’s post-hoc pairwise test	1.34e-11
VTS vs OLS	Dunn’s post-hoc pairwise test	0.00489854
p-tau
Comparison	Analysis	p value
Five subtypes	Kruskal-Wallis H test	1.8e-14
FPS vs AOS	Dunn’s post-hoc pairwise test	0.811695
FPS vs PTS	Dunn’s post-hoc pairwise test	0.602482
FPS vs VTS	Dunn’s post-hoc pairwise test	4.63e-05
FPS vs OLS	Dunn’s post-hoc pairwise test	4.02e-09
AOS vs PTS	Dunn’s post-hoc pairwise test	0.432643
AOS vs VTS	Dunn’s post-hoc pairwise test	0.000103382
AOS vs OLS	Dunn’s post-hoc pairwise test	9.92e-09
PTS vs VTS	Dunn’s post-hoc pairwise test	4.92e-07
PTS vs OLS	Dunn’s post-hoc pairwise test	7.85e-12
VTS vs OLS	Dunn’s post-hoc pairwise test	0.0140178
Kruskal-Wallis H test across the five MCI subtypes, followed by Dunn’s post-hoc pairwise test with FDR correction. Chi-squared test across the five MCI subtypes; post-hoc pairwise comparisons were FDR-corrected where applicable.

## Sheet: Figure 5C
Figure 5. (C) Demographic, genetic, and cognitive characteristics in the NACC cohort.
Age
Comparison	Analysis	p value
Five subtypes	Kruskal-Wallis H test	2e-12
FPS vs AOS	Dunn’s post-hoc pairwise test	0.466
FPS vs PTS	Dunn’s post-hoc pairwise test	0.9376
FPS vs VTS	Dunn’s post-hoc pairwise test	0.0755
FPS vs OLS	Dunn’s post-hoc pairwise test	6.202e-08
AOS vs PTS	Dunn’s post-hoc pairwise test	0.7686
AOS vs VTS	Dunn’s post-hoc pairwise test	0.9845
AOS vs OLS	Dunn’s post-hoc pairwise test	0.0002
PTS vs VTS	Dunn’s post-hoc pairwise test	0.1542
PTS vs OLS	Dunn’s post-hoc pairwise test	1.3932e-12
VTS vs OLS	Dunn’s post-hoc pairwise test	6.575e-10
Sex
Comparison	Analysis	p value
Five subtypes	Chi-squared test	0.23
Education
Comparison	Analysis	p value
Five subtypes	Kruskal-Wallis H test	0.7923
APOE
Comparison	Analysis	p value
Five subtypes	Chi-squared test	0.014
FPS vs AOS	Pairwise chi-squared test	0.0409336
FPS vs PTS	Pairwise chi-squared test	0.0746932
FPS vs VTS	Pairwise chi-squared test	0.161439
FPS vs OLS	Pairwise chi-squared test	0.108082
AOS vs PTS	Pairwise chi-squared test	0.21699
AOS vs VTS	Pairwise chi-squared test	0.554422
AOS vs OLS	Pairwise chi-squared test	0.152861
PTS vs VTS	Pairwise chi-squared test	0.125383
PTS vs OLS	Pairwise chi-squared test	0.00272223
VTS vs OLS	Pairwise chi-squared test	0.271321
CDR
Comparison	Analysis	p value
Five subtypes	Kruskal-Wallis H test	0.0032
FPS vs AOS	Dunn’s post-hoc pairwise test	0.79919
FPS vs PTS	Dunn’s post-hoc pairwise test	0.918645
FPS vs VTS	Dunn’s post-hoc pairwise test	0.206347
FPS vs OLS	Dunn’s post-hoc pairwise test	0.0110732
AOS vs PTS	Dunn’s post-hoc pairwise test	0.696364
AOS vs VTS	Dunn’s post-hoc pairwise test	0.367813
AOS vs OLS	Dunn’s post-hoc pairwise test	0.0335723
PTS vs VTS	Dunn’s post-hoc pairwise test	0.0839641
PTS vs OLS	Dunn’s post-hoc pairwise test	0.00104307
VTS vs OLS	Dunn’s post-hoc pairwise test	0.0980056
FAQ	Analysis	p value
Five subtypes	Kruskal-Wallis H test
FPS vs AOS	Dunn’s post-hoc pairwise test	0.238781
FPS vs PTS	Dunn’s post-hoc pairwise test	0.342443
FPS vs VTS	Dunn’s post-hoc pairwise test	0.220003
FPS vs OLS	Dunn’s post-hoc pairwise test	0.00303896
AOS vs PTS	Dunn’s post-hoc pairwise test	0.0239212
AOS vs VTS	Dunn’s post-hoc pairwise test	0.835206
AOS vs OLS	Dunn’s post-hoc pairwise test	0.137812
PTS vs VTS	Dunn’s post-hoc pairwise test	0.00575617
PTS vs OLS	Dunn’s post-hoc pairwise test	1.35e-06
VTS vs OLS	Dunn’s post-hoc pairwise test	0.0256077
Kruskal-Wallis H test across the five MCI subtypes, followed by Dunn’s post-hoc pairwise test with FDR correction. Chi-squared test across the five MCI subtypes; post-hoc pairwise comparisons were FDR-corrected where applicable.
